# Supplementary material for: Artificial intelligence-based methods for fusion of electronic health records and imaging data
Source: Sci Rep. 2022 Oct 26;12:17981. doi: 10.1038/s41598-022-22514-4 (PMC9605975; doi:10.1038/s41598-022-22514-4)
Supplement: Supplementary file 3 — Supplementary Information 3. [file 41598_2022_22514_MOESM3_ESM.xlsx]

## Sheet: Sheet1
Characteristics of the included studies
ID	First Author Name	Year	Publication type	Country	Disease name	Clinical outcome	Imaging type	EHR type	Data source	Fusion Strategy	Feature extraction (imaging data),( EHR data)	AI specific method	AI branch	Evaluation metric	comparison with single modality (Y/N)
1	Samak	2018	Conference	UK	Ischaemic stroke	Prediction	CT	Structured	Public	Joint	(CNN with self-attention), (Fully connected NN)	Fully connected NN	DL	Accuracy, F1 score, AUC	Y
2	Brugnara	2020	Journal	Germeny	Ischaemic stroke	Prediction	CT	Structured	Private	Early	(software or manual), ()	GB	ML	Accuracy, AUC	N
3	Xin	2018	Journal	Australia	Demyelinating diseases	Diagnosis	MRI	Structured	Private	Early	(software or manual), ()	SVM	ML	Accuracy, specifity, sensitifity, AUC	Y
4	Morar	2021	Conference	USA	AD	Prediction	PET, MRI	Structured	public	Early	(software or manual), ()	Fully connected NN	DL	RMSE	N
5	Pillai	2018	Journal	Singapore	AD	Diagnosis	MRI, PET	Structured	Public	Early	(software or manual), ()	SVM, RF, Gaussian Process	ML	Accuracy, precision, recall	Y
6	Minhas	2021	Journal	Pakistan	AD	Prediction	MRI	Structured	Public	Early	(software or manual), ()	SVM	ML	Accuracy,specifity, sensitifity, AUC	Y
7	Wang	2021	Journal	USA	AD	Diagnosis + Prediction	sMRI, Diffusion MRI	Structured	private+ public	Early	(software or manual), ()	SVM, RF, LR	ML	Accuracy	Y
8	Niyas	2021	Journal	India	AD	Diagnosis	MRI,PET	Structured	Public	Early	(software or manual), ()	Dynamic Ensemble Selection of Classifier algorithms	ML	specifity, sensitifity, TP,TN,FP,FN	N
9	Hamid	2021	Journal	Iran	AD	Diagnosis	MRI,PET	Structured	Public	Early	(software or manual), ()	SVM	ML	Accuracy,PPV,NPV, AUC, specifity, sensitifity	Y
10	Chen	2022	Conference	China	AD	Diagnosis	MRI	Unstructred	Private	Joint	(VGG16), (LSTM+attention)	KNN attention pooling layer	DL	Accuracy, F1 score	Y
11	Achalia	2019	Journal	India	Bipolar disorder	Diagnosis	MRI,fMRI, DTI	Structured	Private	Early	(software or manual), ()	SVM	ML	Accuracy,specifity, sensitifity	Y
12	Marco	2021	Journal	UK	MCI	Diagnosis	MRI	Structured	Private	Early	(software or manual), ()	LDA, QDA	ML	Accuracy	Y
13	Parisa	2021	Conference	USA	MCI	Diagnosis	PET,MRI	Structured	Public	Early	(software or manual), ()	SVM	ML	Accuracy,specifity, sensitifity	N
14	Peeken	2016	Journal	Germeny	Glioblastoma	Prediction	MRI, PET	Structured	Private	Early	(software or manual), ()	RF	ML	C-index	Y
15	Parisa	2021	Conference	USA	MCI	Diagnosis	MRI, PET	Structured	Public	Early	(software or manual), ()	DNN	DL	Accuracy,specifity, sensitifity	Y
16	Ma	2021	Journal	China	Breast Cancer	Prediction	MRI	Structured	Private	Early	(software or manual), ()	LR	ML	Accuracy,specifity, sensitifity, AUC	Y
17	Qiu	2015	Journal	USA	MCI	Diagnosis	MRI	Structured	Public	Late	(VGG-11),( MLP)	Majority voting	DL	Accuracy, precision, recall, F1 score, AUC, MCC	Y
18	Aljouie	2020	Journal	KSA	Covide-19	Prediction	X-ray	Structured	Private	Early	(software or manual), ()	SVM, RF, LR, XGB	ML	Accuracy, AUC	Y
19	Lili	2020	Journal	USA	Neurodevelopmental Deficits	Prediction	MRI, DTI, fMRI	Structured	Private	Joint	(VGG19), (Fully connected NN)	Fully connected NN	DL	Accuracy,specifity, sensitifity, AUC	Y
20	Ebdrup	2020	Journal	Denmark	schizophrenia	Diagnosis	MRI, DTI	Structured	Private	Early	(software or manual), ()	SVM,NB, LR, DT, RF	ML	Accuracy	Y
21	Bai	2021	Conference	China	Hepatitis B	Prediction	Ultrasound	Structured	Private	Early	(software or manual), ()	SVM	ML	Accuracy, AUC	N
22	Ali	2020	Journal	UK	Epilepsy	Prediction	MRI	Structured	Private	Early	(software or manual), ()	LR,SVM, GB, DT	ML	Accuracy,sensitivity ,specificity,ppv,NPV, precision ,MCC	Y
23	Yan	2019	Conference	China	Breast cancer	Diagnosis	Pathological images	Structured	Private	Early	(VGG16),()	Fully connected NN	DL	Accuracy, AUC	Y
24	Hyun	2021	Journal	Korea	Lung cancer	Diagnosis	PET,CT	Structured	Private	Early	(software or manual), ()	SVM, RF, LR, NB, ANN	ML, DL	Accuracy, AUC, F1 score,recall, precision	N
25	Xu	2016	Conference	USA	Cervical dysplasia	Diagnosis	Cervigram images	Structured	Public	Joint	(AlexNet),()	Fully connected NN	DL	Accuracy,specifity, sensitifity, AUC	Y
26	Ming	2021	Journal	China	Covide-19	Diagnosis	CT	Structured	Private	Early	(ResNet), ()	SVM,RF, KNN	ML	Accuracy, F1 score	Y
27	Tanveer	2018	Conference	USA	Aortic stenosis	Diagnosis	echocardi-ogram imaging	Structured	Private	Early	(CNN), ()	RF	ML	Accuracy, precision, recall, F1 score	N
28	Ding	2016	Journal	China	Upper gastrointestinal	Prediction	endoscopy images	Unstructred	Private	Joint	(CNN), (word2ve+ self-attention)	Fully connected NN	DL	Accuracy, F1 score, specifity, sensitifity	Y
29	Fang	2020	Journal	China	Covide-19	Prediction	CT	Structured	Private	Joint	(ResNet), (MLP)	LSTM	DL	Accuracy,specifity, sensitifity, AUC	N
30	Grant	2018	Conference	UK	Cardiomegaly	Diagnosis	X-ray	Structured	Public	Joint	(ResNet-50), (ANN )	Fully connected NN	DL	Accuracy, F1 score, AUC	Y
31	Sharma	2021	Conference	USA	Myocardial Infarction	Diagnosis	MRI	Structured	Public	Joint	(CNN),()	softmax classifier	DL	Accuracy	N
32	Hsu	2021	Journal	Taiwan	Diabetic Retinopathy	Prediction	fundus	Structured	Private	Joint	(Inception-V3), (Fully connected NN)	Fully connected NN	DL	Accuracy,specifity, sensitifity, AUC	Y
33	Chai	2016	Journal	China	Glaucoma	Diagnosis	fundus	Structured	Private	Joint	(Bayesian CNN Encoder decoder), (Bayesian MLP Encoder-decoder)	Bayesian MLP	DL	Accuracy, precision, recall, F1 score, AUC	N
34	Huang	2020	Journal	USA	pulmonary embolism	Diagnosis	CT	Structured	Private	Early, Joint, Late	(CNN),(FFNN)	NN classifier, average voting	DL	Accuracy, specifity, sensitifity, PPV, NPV	Y
